# Supplementary material for: Clinical and Genetic Risk Factors for Drug-Induced Liver Injury Associated with Anti-Tuberculosis Treatment—A Study from Patients of Portuguese Health Centers
Source: J Pers Med. 2022 May 13;12(5):790. doi: 10.3390/jpm12050790 (PMC9144180; doi:10.3390/jpm12050790)
Supplement: Supplementary file 1 [file jpm-12-00790-s001.zip]

Archive with 1 entries (1 files):
- jpm-1663851-supplementary.pdf
